# Supplementary material for: Dynamics of bacterial population growth in biofilms resemble spatial and structural aspects of urbanization
Source: Nat Commun. 2020 Mar 13;11:1354. doi: 10.1038/s41467-020-15165-4 (PMC7070081; doi:10.1038/s41467-020-15165-4)
Supplement: Supplementary file 4 — Source Data [file 41467_2020_15165_MOESM4_ESM.zip]

Archive with 6 entries (6 files):
- SourceDataFiles/SourceData_Fig_2.zip
- SourceDataFiles/SourceData_Fig_3.zip
- SourceDataFiles/SourceData_Fig_4.zip
- SourceDataFiles/SourceData_Fig_5.xlsx
- SourceDataFiles/SourceData_Fig_6.zip
- SourceDataFiles/SourceData_Fig_7.zip
