# Supplementary material for: Dynamics of bacterial population growth in biofilms resemble spatial and structural aspects of urbanization
Source: Nat Commun. 2020 Mar 13;11:1354. doi: 10.1038/s41467-020-15165-4 (PMC7070081; doi:10.1038/s41467-020-15165-4)
Supplement: Supplementary file 4 — Source Data [file 41467_2020_15165_MOESM4_ESM.zip › SourceDataFiles/SourceData_Fig_5.xlsx]

## Sheet: Sheet1
Bacterial growth [um^2]	Region			Bacterial growth rate [um^2 min^-1]	Region
Time [min]	Red	Yellow	Blue	Time [min]	Red	Yellow	Blue
0	0	0	0	0	0	0	0
30	5.44997	8.13602	11.4839	30	0.181666	0.271201	0.382795
60	1.98535	4.51569	8.29174	60	-0.115487	-0.120678	-0.106404
90	1.12892	4.86604	9.3428	90	-0.0285474	0.0116785	0.0350355
120	1.32356	4.90497	8.13602	120	0.00648806	0.00129761	-0.0402259
150	8.44745	8.21388	8.68102	150	0.237463	0.110297	0.0181666
180	24.7195	17.2842	11.0946	180	0.542402	0.302343	0.0804519
210	38.3444	29.7413	14.3646	210	0.454164	0.415236	0.108999
240	54.4997	43.6776	19.9702	240	0.538509	0.464545	0.186856
270	63.2585	62.4411	26.7048	270	0.291963	0.625449	0.224487
300	85.0195	92.1044	40.6023	300	0.725365	0.98878	0.463247
330	108.415	128.541	61.4678	330	0.779864	1.21456	0.69552
360	144.502	179.343	80.1924	360	1.20289	1.69338	0.624151
390	186.35	261.326	109.778	390	1.39493	2.73277	0.986185
420	273.277	334.823	181.172	420	2.89757	2.44989	2.37982
450	385.858	441.292	305.549	450	3.75269	3.54897	4.14587
480	466.984	524.676	513.153	480	2.70422	2.77948	6.92016
510	718.072	732.982	953.822	510	8.36959	6.94352	14.689
540	1058.89	1108.68	1794.28	540	11.3606	12.5232	28.0154
